# Supplementary material for: Expanding the CRISPR Toolbox with ErCas12a in Zebrafish and Human Cells
Source: CRISPR J. 2019 Dec 16;2(6):417–33. doi: 10.1089/crispr.2019.0026 (PMC6919245; doi:10.1089/crispr.2019.0026)
Supplement: Supplemental data [file Supp_Tables_S1.xlsx]

## Sheet: Supplemental Table 1
Supplemental Table 1 - ErCas12a cloning
gBlock name	Sequence
Fragment 1	CCATGGCTTCTCCACCTAAGAAGAAGAGAAAGGTGAACAACGGAACTAATAATTTTC AAAACTTCATTGGGATTAGTTCTCTGCAGAAGACCCTTCGGAATGCCCTCATTCCCACTGAGACGACTCAACAGTTTATCGTAAAAAATGGAATTATTAAGGAGGATG AGTTGCGGGGGGAGAATAGGCAGATTTTGAAAGACATCATGGATGACTATTACCGGGGTTTTATCTCCGAGACCCTGTCCTCTATCGATGATATTGATTGGACGTCTC TTTTTGAGAAGATGGAGATTCAGCTGAAAAATGGTGATAACAAAGATACCCTCATTAAGGAGCAAACCGAGTACCGGAAGGCGATCCACAAGAAGTTCGCCAACG ATGATCGTTTTAAGAAT…
Fragment 2	GAATTCTTTCATGAATTTGTACTGTCAAAAAAACAAGGAGAACAAAAACCTCTACAAATTGCAAAAACTGCATAAGCAAATTCTTTGTATAGCGGACACTAGCTATGATCC TCGACAACATTTCCAGTAAGCATATCGTGGAACGGCTCAGGAAGATAGGG GATAACTATAATGGCTATAACCTTGACAAGATCTATATCGTGAGTAAATTCTATGAAAGTGTATCTCAAAAGACCTATCGAGATTGGGAAACCATAAACACAGCTCTT GAGATTCATTACAATAATATTCTTCCTGGTAACGGGAAAAGTAAAGCCGATAAAGTGAAGAAGGCCGTCAAAAACGACCTGCAGAAGAGCATAACGGAAATCAATG AATTGGTGTCTAACTACAAG…
Fragment 3	CGTACGAGGCCGAAGAGAAAGATCAGTTCGGCAACATACAGATAGTGCGGAA GAATATACCAGAGAATATCTACCAAGAGCTTTATAAGTATTTTAATGATAAGTCTGAGCTACGGTTTTAAAAAAGGGAGGTTCAAGGTGGAGCGACAGGTGTACCA AAAGTTTGAAACGATGCTTATTAATAAACTCAATTACCTCGTGTTCAAGGATATAAGCATAACAGAAAATGGAGGGCTCCTTAAGGGATACCAGCTCACATACATAC CGGACAAGCTTAAAAACGTGGGACACCAGTGCGGGTGTATATTTTACGTTCCTGCCGCGTATACATCAAAGATAGACCCCACCACAGGGTTCGTGAATATCTTCAAG TTTAAGGACTTGACAGTCGATGC…
ErCas12a cloning primers	Sequence
ErCas12af1	ATGCCCATGGCTTCTCCACC
ErCas12ar1	GCATGAATTCACCTTCCCACAGATG
ErCas12af2	ATGCGAATTCTTTCATGAATTTGTACTGTC
ErCas12ar2	GCATCGTACGTCCTGTTAACCAG
ErCas12af3	ATGCCGTACGAGGCCGAAG
ErCas12ar3	GCATCCGCGGTTATACTTTGCG
ErCas12a cloning for human expression	Sequence
ErCas12a AgeI Fw	ACCGGTTTCTTTTTGCAGAAGCTCAG
ErCas12a BamHIRev	GGATCCTACTTTGCGTTTCTTTTTCGG
ErCas12a SDM remove BsaI Top	TTATCTCCGAGACGCTGTCCTCTAT
ErCas12a SDM Remove BsaI Bottom	AACCCCGGTAATAGTCATCC
ErCas12a EZ clone scaffold Top	CACCGTCAAAAGACCTTTTTAATTTCTACTCTTGTAGATAGAGACCGGGGGTGGTCTCTTTTTT
ErCas12a EZ clone scaffold Bottom	GGCCAAAAAaGAGACCacccccggtctctATCTACAAGAGTAGAAATTAAAAAGGTCTTTTGAC
