# Supplementary material for: Expanding the CRISPR Toolbox with ErCas12a in Zebrafish and Human Cells
Source: CRISPR J. 2019 Dec 16;2(6):417–33. doi: 10.1089/crispr.2019.0026 (PMC6919245; doi:10.1089/crispr.2019.0026)
Supplement: Supplemental data [file Supp_Tables_S2.xlsx]

## Sheet: Supplemental table 2
Supplemental Table 2 - Primers and oligos
Primer name	Sequence	Purpose
notojxnf	ATAGACGCTCTGCTCGCGAG	Indel and junction fragment analysis
notojxnr	CTTGTGCGTACACAGCTCCAC	Indel and junction fragment analysis
cx43.4jxnf1	CCTTCGTGGGCAAGATATGGCTC	Indel and junction fragment analysis
cx43.4jxnf1r	TCTCACAACCAGGTTGCTGGG	Indel and junction fragment analysis
cx43.3jxnf2f	ATGGAAGAGATCGTGCCTGAGAAA	Indel and junction fragment analysis
cx43.4jxnf2r	AATCCTCGACAGAAGCTGCAGG	Indel and junction fragment analysis
noto site 1	TTTACTCGCAGATGCCACACTTCGC	ErCas12a target site
noto site 2	GCGTACAGCCAAAGCATCATGCAAA	ErCas12a target site
noto site 3	GCGTACCGGAGCATAACCAACCAAA	ErCas12a target site
cx43.4 site 1	AACATGACGGCCGGCGGAGAATAAA	ErCas12a target site
cx43.4 site 2	TTTGACTGTTGTGGGGGGAGAATCG	ErCas12a target site
SSA f	CGACATCCTGGCTACCAGCTTC	Indel and junction fragment analysis
SSA R	TGTCGCTTCTGCCTTCCAGG	Indel and junction fragment analysis
gfp5'R	GCTGAACTTGTGGCCGTTTA	Indel and junction fragment analysis
GFP3'F	ACATGGTCCTGCTGGAGTTC	Indel and junction fragment analysis
cxm7gRNA2fEZ	ATGCATGCCCTTCGTGGGCAAGATATGGCTC	Indel and junction fragment analysis
cxm7gRNA2rEZ	ATGCATGCTCTCACAACCAGGTTGCTGGG	Indel and junction fragment analysis
ErCas12anoto1fEZ	CGTACGTAATAGACGCTCTGCTCGCGAG	Indel and junction fragment analysis
ErCas12anoto1rEZ	CGTACGTACTTGTGCGTACACAGCTCCAC	Indel and junction fragment analysis
ErCas12anoto3fEZ	TCGATCGAATAGACGCTCTGCTCGCGAG	Indel and junction fragment analysis
ErCas12anoto3rEZ	TCGATCGACTTGTGCGTACACAGCTCCAC	Indel and junction fragment analysis
noto site 1 pre- crRNA	GTCAAAAGACCTTTTTAATTTCTACTCTTGTAGATCTCGCAGATGCCACACTTCGC	Synthego custom RNA
noto site 2 pre- crRNA	GTCAAAAGACCTTTTTAATTTCTACTCTTGTAGATCATGATGCTTTGGCTGTACGC	Synthego custom RNA
noto site 3 pre- crRNA	GTCAAAAGACCTTTTTAATTTCTACTCTTGTAGATGTTGGTTATGCTCCGGTACGC	Synthego custom RNA
cx43.4 site 1 pre-crRNA	GTCAAAAGACCTTTTTAATTTCTACTCTTGTAGATTTCTCCGCCGGCCGTCATGTT	Synthego custom RNA
cx43.4 site 2 pre-crRNA	GTCAAAAGACCTTTTTAATTTCTACTCTTGTAGATACTGTTGTGGGGGGAGAATCG	Synthego custom RNA
noto site 1 crRNA	GGAATTTCTACTCTTGTAGATCTCGCAGATGCCACACTTCGC	Synthego custom RNA
UgRNA pre-crRNA	GTCAAAAGACCTTTTTAATTTCTACTCTTGTAGATGGGGAGGCGTTCGGGCCACAG	Synthego custom RNA
v3f	ATGCCACCGGCGTTCCTAGTTCTTTAAACTGTTACAAAGTGTTTGG	RFP assay cloning
v3r	ATGCACTAGTTTCAATTAAGTTTGTGCCCCAGTTTGC	RFP assay cloning
bactinf	ACTAGTACGGACTGTTACCACTTCACGC	RFP assay cloning
bactinr	ATGCCGCCGGTGTAATTTATTTAGCAGTAGATAGCTATATTGTGTGAAACGC	RFP assay cloning
DRr	CCGCAAGCCGCTGTGGCCCGAACGCCTCCCCTAAATCACCCCTCTGATCTTGACGTT	RFP assay cloning
DRf	AGGGATCAAGCCTCCAGGACGGCTGC	RFP assay cloning
NBMf	CGACATCCTGGCTACCAGCTTC	Southern blot primers
NBMr	TGTCGCTTCTGCCTTCCAGG	Southern blot primers
flhSBf	CAGATGCCACACTTCGCGT	Southern blot primers
flhSBr	CGATGTTATACTTGCTTCTTTTTAGTTTTGTACATAT	Southern blot primers
flhv35aflh	TGATGGGAGCGCAGAGCTGGAGACAGGAAAAGCATAACCAACCAAACGCCTGTC	GeneWeld oligos
flhv35bflh	GAAGGACAGGCGTTTGGTTGGTTATGCTTTTCCTGTCTCCAGCTCTGCGCTCCC	GeneWeld oligos
flhv33aflh	AAGTCCAGCTCTGCGCTCCCGCTTATTGGGCCTGTCTCCAGCTCTGCGCTCCC	GeneWeld oligos
flhv33bflh	AGCGGGAGCGCAGAGCTGGAGACAGGCCCAATAAGCGGGAGCGCAGAGCTGGA	GeneWeld oligos
noto site 1 5' arm A 24	AATTCTTTAGGGGAGGCGTTCGGGCCACAGGAGCCGCTTATTTACTCGCAGATGCCAG	GeneWeld oligos
noto site 1 5' arm B 24	GATCCTGGCATCTGCGAGTAAATAAGCGGCTCCTGTGGCCCGAACGCCTCCCCTAAAG	GeneWeld oligos
noto site 3 5' arm A 24	AATTCTTTAGGGGAGGCGTTCGGGCCACAGTTTGCGGAGATGAGAGAACGAACAAACG	GeneWeld oligos
noto site 3 5' arm B 24	GATCCGTTTGTTCGTTCTCTCATCTCCGCAAACTGTGGCCCGAACGCCTCCCCTAAAG	GeneWeld oligos
noto site 3 3' arm A 24	CATGGGAGCATAACCAACCAAACGCCTGTAAACTGTGGCCCGAACGCCTCCCCTAAAC	GeneWeld oligos
noto site 3 3' arm B 24	GGCCGTTTAGGGGAGGCGTTCGGGCCACAGTTTACAGGCGTTTGGTTGGTTATGCTCC	GeneWeld oligos
Human
AAVS1 site 1	TTTAGGACGGTGCGATCCCACCCCT
AAVS1 site 2	TTTCCCTCCAGGACTTGTCCAAGGA
CCR5 site 1	TTTACAGGAAACCCATAGAAGACAT
CCR5 site 2	TTTCGCCTTCAATACACTTAATGAT
CCR5 site 3	GGGCTTTTGACTAGATGAATGTAAA
CCR5 site 4	TAGTTAGCTTCTGAGATGAGTAAAA
TRAC site 1	TTTTGATTCTCAAACAAATGTGTCA
TRAC site 2	TCTGATGTGTATATCACAGACAAAA
TRAC site 3	CAGTGCTGTGGCCTGGAGCAACAAA
TRAC site 4	TTTGCATGTGCAAACGCCTTCAACA
AAVSI T1 L48HA	CTTTAGGACGGTGCGATCCCACCCCTCTGAGCCAGAATCGGAAGAGCCAGACGGAGGCTTTAGGACGGTGCGATCCTGCAGGCGTTACATAACTT	Homology arm oligo
AAVS1 T1 R48HA	CTTTAGGACGGTGCGATCCCACCCCTGGGAAGCCAGGAAGCTGGGCACCCAGCAGGCAAAGCCCCGACGGAGGGTTACGGTTCCTGGCCTTTTGCTG	Homology arm oligo
AAVS1 T1 L24HA	CTTTAGGACGGTGCGATCCCACCCCTCGGAGGCTTTAGGACGGTGCGATCCCTGCAGGCGTTACATAACTT	Homology arm oligo
AAVS1 T1 R24HA	CTTTAGGACGGTGCGATCCCACCCCTACCCAGCAGGCAAAGCCCCGACGGTTACGGTTCCTGGCCTTTTGCTG	Homology arm oligo
AAVS1 L48HA+UgRNA+3bp spacer	TTTAGGGGAGGCGTTCGGGCCACAGGTTTGAGCCAGAATCGGAAGAGCCAGACGGAGGCTTTAGGACGGTGCGATCCCTGCAGGCGTTACATAACT	Homology arm oligo
AAVS1 R48HA+UgRNA+3bp Spacer	TTTAGGGGAGGCGTTCGGGCCACAGCTTGGCGGGGAAGCCAGGAAGCTGGGCACCCAGCAGGCAAAGCCCCGACGGTTACGGTTCCTGGCCTTTTGCT	Homology arm oligo
AAVS1 Target1FW	CCCATTGAACCCCCGTCTAC	Indel and junction fragment analysis
AAVS1 Target1Rev	TGCCCCTACTCACGAATCTC	Indel and junction fragment analysis
AAVS1 ExonTargetFw	TGCAGCTTCGGAACCAAAAAG	Indel and junction fragment analysis
AAVS1 ExonTargetRev	GGGGCAGTTCCCTCGACTG	Indel and junction fragment analysis
TRAC Fw	GAGCAGCTGGTTTCTAAGATGC	Indel and junction fragment analysis
TRAC Rev	GGAGAGGCAACTTGGAGAAGG	Indel and junction fragment analysis
AAVS1 NGS Fw	ACACTCTTTCCCTACACGACGCTCTTCCGATCTAGTCCCTCCCATACCCATTGA	Indel and junction fragment analysis
AAVS1 NGS Rev	GACTGGAGTTCAGACGTGTGCTCTTCCGATCTGGTGGAGGATGGGGCGATG	Indel and junction fragment analysis
CCR5 Fw	GTTAATGTGAAGTCCAGGATCCC	Indel and junction fragment analysis
CCR5 Rev	TCTGCAAATCTTTCTTTTGAGAGGT	Indel and junction fragment analysis
CMVUnivRev	CCCGTGAGTCAAACCGCTAT	Indel and junction fragment analysis
ErCas12a sgRNA AAVS1 top	CACCGTCAAAAGACCTTTTTAATTTCTACTCTTGTAGATGGACGGTGCGATCCCACCCCTTTTTT	IDT Oligos
ErCas12a sgRNA AAVS1 bottom	GGCCAAAAAAGGGGTGGGATCGCACCGTCCATCTACAAGAGTAGAAATTAAAAAGGTCTTTTGAC	IDT Oligos
AAVS1 Exon Target Top Oligo	AGATCCTCCAGGACTTGTCCAAGGA	IDT Oligos
AAVS1 Exon Target Bottom Oligo	AAAATCCTTGGACAAGTCCTGGAGG	IDT Oligos
CCR5 sgRNA 1 Top	AGATCAGGAAACCCATAGAAGACAT	IDT Oligos
CCR5 sgRNA 1 Bottom	AAAAATGTCTTCTATGGGTTTCCTG	IDT Oligos
CCR5 sgRNA 2 Top	AGATGCCTTCAATACACTTAATGAT	IDT Oligos
CCR5 sgRNA 2 Bottom	AAAAATCATTAAGTGTATTGAAGGC	IDT Oligos
CCR5 sgRNA 3 Top	AGATCATTCATCTAGTCAAAAGCCC	IDT Oligos
CCR5 sgRNA 3 Bottom	AAAAGGGCTTTTGACTAGATGAATG	IDT Oligos
CCR5 sgRNA 4 Top	AGATACTCATCTCAGAAGCTAACTA	IDT Oligos
CCR5 sgRNA 4 Bottom	AAAATAGTTAGCTTCTGAGATGAGT	IDT Oligos
TRAC sgRNA 1 Top	AGATGATTCTCAAACAAATGTGTCA	IDT Oligos
TRAC sgRNA 1 Bottom	AAAATGACACATTTGTTTGAGAATC	IDT Oligos
TRAC sgRNA 2 Top	AGATTCTGATGTGTATATCACAGAC	IDT Oligos
TRAC sgRNA 2 Bottom	AAAAGTCTGTGATATACACATCAGA	IDT Oligos
TRAC sgRNA 3 Top	AGATCAGTGCTGTGGCCTGGAGCAA	IDT Oligos
TRAC sgRNA 3 Bottom	AAAATTGCTCCAGGCCACAGCACTG	IDT Oligos
TRAC sgRNA 4 Top	AGATCATGTGCAAACGCCTTCAACA	IDT Oligos
TRAC sgRNA 4 Bottom	AAAATGTTGAAGGCGTTTGCACATG	IDT Oligos
Broken RFP Transfer to Tol2 XhoI Fw	GGTCCTCTCGAGGTGTCTAAG	RFP assay cloning
Broken RFP Transfer to Tol2 BglII Rev	AAAAGATCTTCAATTAAGTTTGTGCCCCAGT	RFP assay cloning
Kozak Seq Top	AATTAGCCACCATGG	RFP assay cloning
Kozak Seq Bottom	TCGACCATGGTGGCT	RFP assay cloning
ErCas12a UgRNA BsaI Top	AGATGGGGAGGCGTTCGGGCCACAG	IDT Oligos
ErCas12a UgRNA BsaI Bottom	AAAACTGTGGCCCGAACGCCTCCCC	IDT Oligos
Cas9 UgRNA BsmBI Top	CACCGGGAGGCGTTCGGGCCACAG	IDT Oligos
Cas9 UgRNA BsmBI Bottom	AAACCTGTGGCCCGAACGCCTCCC	IDT Oligos
ErCas12a UgRNA+Scaffold Top	CACCGTCAAAAGACCTTTTTAATTTCTACTCTTGTAGATGGGGAGGCGTTCGGGCCACAGTTTTTggcc	IDT Oligos
ErCas12a UgRNA+Scaffold Bottom	GGCCAAAAACTGTGGCCCGAACGCCTCCCCATCTACAAGAGTAGAAATTAAAAAGGTCTTTTGACggtg	IDT Oligos
ErCas12a U6+ugRNA Primer Pfo Fw	AAATCCGGGAGAGGGCCTATTTCCCATGAT	IDT Oligos
ErCas12a U6+ugRNA Primer Pfo1 Rev	AAATCCcGGAGCGGCCAAAAACTGTGGCCC
