# Supplementary material for: Expanding the CRISPR Toolbox with ErCas12a in Zebrafish and Human Cells
Source: CRISPR J. 2019 Dec 16;2(6):417–33. doi: 10.1089/crispr.2019.0026 (PMC6919245; doi:10.1089/crispr.2019.0026)
Supplement: Supplemental data [file Supp_Tables_S3.xlsx]

## Sheet: Supplemental table 3 
Supplemental Table 3 - Targeting domain information for all gene targeting experiments. N/A means not applicable
Genomic target	Donor vector	Genomic target sequence	Donor target sequence	5' spacer	5' homology arm	3' spacer	3' homology arm
Zebrafish	Zebrafish
noto site 1	p494-2a:eGFP-pA	TTTACTCGCAGATGCCACACTTCGC	TTTAGGGGAGGCGTTCGGGCCACAG	gag	CCGCTTATTTACTCGCAGATGCCA	N/A	N/A
noto site 3	p494-2a:eGFP-pA	AAACGCGTACCGGAGCATAACCAAC	TTTAGGGGAGGCGTTCGGGCCACAG	ttt	GCGGAGATGAGAGAACGAACAAAC	aaa	GAGCATAACCAACCAAACGCCTGT
noto	pPRISM-V3:RFP-DR	GGGAGCGCAGAGCTGGAGACAGG	GGGAGCGCAGAGCTGGAGACAGG	aaa	AGCATAACCAACCAAACGCCTGTC	ggg	TCCAGCTCTGCGCTCCCGCTTATT
Human	Human cells
AAVS1 site 1	pCMV:GFP::Zeo-48	TTTAGGACGGTGCGATCCCACCCCT	TTTAGGGGAGGCGTTCGGGCCACAG	gtt	TGAGCCAGAATCGGAAGAGCCAGACGGAGGCTTTAGGACGGTGCGATC	aag	CCGTCGGGGCTTTGCCTGCTGGGTGCCCAGCTTCCTGGCTTCCCCGCC
