# Supplementary material for: Expanding the CRISPR Toolbox with ErCas12a in Zebrafish and Human Cells
Source: CRISPR J. 2019 Dec 16;2(6):417–33. doi: 10.1089/crispr.2019.0026 (PMC6919245; doi:10.1089/crispr.2019.0026)
Supplement: Supplemental data [file Supp_Tables_S4.xlsx]

## Sheet: Supplemental table 4 
Supplemental Table 4 - RFP-DR48 results
Injection Date	Line	Nuclease	UgRNA	4 hour post injection incubation temperature	Injected animals	Injected animals gammy-cry +	RFP +	RFP+/Total	Broad	Intermediate	Narrow	Broad % of positive	Intermediate % of positive	Narrow % of positive
2018-06-06	F1-Male1:F1-Female2:F2 outx	ErCas12a 300 pg mRNA	25 pg synthego pre-crRNA	34ºC	39	18	13	0.722222	2	6	5	0.153846	0.461538	0.384615
2018-06-13	F1-Male1:F1-Female2:F2 outx	cas9 150 pg mRNA	25 pg IDT	28ºC	34	18	4	0.222222	0	2	2	0	0.5	0.5
2018-06-19	F1-Male1:F1-Female2:F2 outx	Cas9 300 pg mRNA	25 pg IDT	28ºC	39	20	7	0.35	3	4	0	0.428571	0.571429	0
	F1-Male1:F1-Female2:F2 outx	Cas9 300 pg mRNA	25 pg IDT	28ºC	25	14	7	0.5	3	2	2	0.428571	0.285714	0.285714
	F1-Male1:F1-Female2:F2 outx	ErCas12a 300 pg mRNA	25 pg synthego pre-crRNA	34ºC	63	32	28	0.875	4	10	14	0.142857	0.357143	0.5
	F1-Male1:F1-Female2:F2 outx	ErCas12a 300 pg mRNA	25 pg synthego pre-crRNA	34ºC	26	15	11	0.733333	0	7	4	0	0.636364	0.363636
2018-06-25	F1-Male1:F1-Female2:F2 outx	ErCas12a 300 pg mRNA	25 pg synthego pre-crRNA	34ºC	95	48	28	0.583333	3	16	9	0.107143	0.571429	0.321429
2018-06-26	F1-Male1:F1-Female2:F2 outx	Cas9 300 pg mRNA	25 pg IDT	28*C	44	27	11	0.407407	4	5	2	0.363636	0.454545	0.181818
2018-06-26	F1-Male1:F1-Female2:F2 outx	Cas9 300 pg mRNA	25 pg IDT	34ºC	57	27	9	0.333333	4	4	1	0.444444	0.444444	0.111111
2018-07-07	F0m1, F1f2, F2 outx	Cas9 300 pg mRNA	25 pg IDT	non	105	43	18	0.418605	5	7	6	0.277778	0.388889	0.333333
	F1-Male1:F1-Female2:F2 outx	Cas9 300 pg mRNA	25 pg IDT	28ºC	67	32	12	0.375	5	3	4	0.416667	0.25	0.333333
2018-08-13	F1-Male1:F1-Female2:F2 outx	Cas9 300 pg mRNA	25 pg IDT	28ºC	109	57	25	0.438596	6	11	8	0.24	0.44	0.32
	F1-Male1:F1-Female2:F2 outx	ErCas12a 300 pg mRNA	25 pg synthego pre-crRNA	34ºC	119	53	44	0.830189	9	21	14	0.204545	0.477273	0.318182
2018-10-03	F1-Male1:F1-Female2:F2 outx	ErCas12a 300 pg mRNA	25 pg synthego pre-crRNA	34ºC	104	49	29	0.591837	7	14	8	0.241379	0.482759	0.275862
	F1-Male1:F1-Female2:F2 outx	Cas9 300 pg mRNA	25 pg IDT	28ºC	110	50	16	0.32	4	8	4	0.25	0.5	0.25
