# Supplementary material for: Expanding the CRISPR Toolbox with ErCas12a in Zebrafish and Human Cells
Source: CRISPR J. 2019 Dec 16;2(6):417–33. doi: 10.1089/crispr.2019.0026 (PMC6919245; doi:10.1089/crispr.2019.0026)
Supplement: Supplemental data [file Supp_Tables_S5.xlsx]

## Sheet: Supplemental table 5
Supplemental Table 5 - GeneWeld results
Genomic target	Donor vector	Donor sgRNA target (genomic or UgRNA)	Homology length (5'/3')	Experiment number	Reporter positive embryos	Total embryos	Percent with positive report	Standard Error
noto site 1	p494-2a:eGFP-pA	UgRNA	24/x	1	21	80	0.263
	p494-2a:eGFP-pA	UgRNA	24/x	2	18	84	0.214
	p494-2a:eGFP-pA	UgRNA	24/x	3	17	73	0.233
				Average	56	237	0.236	0.0114629
noto site 3	p494-2a:eGFP-pA	UgRNA	24/24	1	33	74	0.446
	p494-2a:eGFP-pA	UgRNA	24/24	2	9	50	0.18
	p494-2a:eGFP-pA	UgRNA	24/24	3	14	57	0.246
				Average	56	181	0.309	0.0653099
