# Supplementary material for: Expanding the CRISPR Toolbox with ErCas12a in Zebrafish and Human Cells
Source: CRISPR J. 2019 Dec 16;2(6):417–33. doi: 10.1089/crispr.2019.0026 (PMC6919245; doi:10.1089/crispr.2019.0026)
Supplement: Supplemental data [file Supp_Tables_S6.xlsx]

## Sheet: Supplemental table 6
Supplemental Table 6 - Raw ICE data for human loci
Sample	ICE	KO-Score	ICE d	R Squared	Mean Discord Before	Mean Discord After	Seq Primer
CCR51_1	62	43	65	0.97	0.093	0.464	TCTGCAAATCTTTCTTTTGAGAGGT
CCR51_2	46	30	48	0.98	0.139	0.358	TCTGCAAATCTTTCTTTTGAGAGGT
CCR51_3	60	42	63	0.96	0.122	0.46	TCTGCAAATCTTTCTTTTGAGAGGT
CCR5 2_1	51	27	50	0.96	0.047	0.458	GCCTTACTGTTGAAAAGCCCTG
CCR5 2_2	50	28	48	0.97	0.041	0.327	GCCTTACTGTTGAAAAGCCCTG
CCR5 2_3	50	29	48	0.97	0.036	0.333	GCCTTACTGTTGAAAAGCCCTG
CCR5 3_1	31	25	28	0.97	0.069	0.21	GCCTTACTGTTGAAAAGCCCTG
CCR5 3_2	31	24	30	0.97	0.082	0.235	GCCTTACTGTTGAAAAGCCCTG
CCR5 3_3	27	22	24	0.98	0.06	0.203	GCCTTACTGTTGAAAAGCCCTG
CCR54_1	24	19	23	0.99	0.097	0.282	TCTGCAAATCTTTCTTTTGAGAGGT
CCR54_2	22	19	21	0.99	0.088	0.21	TCTGCAAATCTTTCTTTTGAGAGGT
CCR54_3	22	18	20	0.99	0.082	0.206	TCTGCAAATCTTTCTTTTGAGAGGT
TRAC 1_1	13	13	13	0.99	0.102	0.399	GAGCAGCTGGTTTCTAAGATGC
TRAC 1_2	19	17	19	0.98	0.125	0.212	GAGCAGCTGGTTTCTAAGATGC
TRAC 1_3	20	18	21	0.99	0.12	0.215	GAGCAGCTGGTTTCTAAGATGC
TRAC 2_1	63	35	68	0.96	0.124	0.518	GAGCAGCTGGTTTCTAAGATGC
TRAC 2_2	59	33	63	0.96	0.123	0.462	GAGCAGCTGGTTTCTAAGATGC
TRAC 2_3	57	34	61	0.96	0.109	0.438	GAGCAGCTGGTTTCTAAGATGC
TRAC 3_1	51	38	53	0.96	0.125	0.377	GAGCAGCTGGTTTCTAAGATGC
TRAC 3_2	50	38	53	0.95	0.134	0.395	GAGCAGCTGGTTTCTAAGATGC
TRAC 3_3	46	36	48	0.96	0.119	0.459	GAGCAGCTGGTTTCTAAGATGC
TRAC 4_1	32	22	34	0.97	0.137	0.244	GAGCAGCTGGTTTCTAAGATGC
TRAC 4_2	33	22	35	0.96	0.146	0.262	GAGCAGCTGGTTTCTAAGATGC
TRAC 4_3	29	20	29	0.97	0.113	0.225	GAGCAGCTGGTTTCTAAGATGC
AAVS1_1	54	45	47	0.98	0.057	0.42	CCCATTGAACCCCCGTCTAC
AAVS1_2	54	46	47	0.98	0.052	0.448	CCCATTGAACCCCCGTCTAC
AAVS1_3	66	56	59	0.98	0.06	0.486	CCCATTGAACCCCCGTCTAC
